# Supplementary material for: Four-Color Pseudovirus-Based Neutralization Assay: A Rapid Method for Evaluating Neutralizing Antibodies Against Quadrivalent Hand, Foot, and Mouth Disease Vaccine
Source: Vaccines (Basel). 2025 Mar 18;13(3):320. doi: 10.3390/vaccines13030320 (PMC11946612; doi:10.3390/vaccines13030320)
Supplement: Supplementary file 1 [file vaccines-13-00320-s001.zip]

Archive with 1 entries (1 files):
- vaccines-3501239-supplementary.pdf
